# Supplementary material for: In Vitro Transcribed Artificial Primary MicroRNA for the Inhibition of Hepatitis B Virus Gene Expression in Cultured Cells
Source: Microorganisms. 2025 Mar 5;13(3):604. doi: 10.3390/microorganisms13030604 (PMC11946339; doi:10.3390/microorganisms13030604)
Supplement: Supplementary file 1 [file microorganisms-13-00604-s001.zip]

Archive with 1 entries (1 files):
- microorganisms-3405186-supplementary.pdf
